# Supplementary material for: Elucidation of the Metabolite Profile of Yucca gigantea and Assessment of Its Cytotoxic, Antimicrobial, and Anti-Inflammatory Activities
Source: Molecules. 2022 Feb 16;27(4):1329. doi: 10.3390/molecules27041329 (PMC8878216; doi:10.3390/molecules27041329)
Supplement: Supplementary file 1 [file molecules-27-01329-s001.zip]

Archive with 1 entries (1 files):
- molecules-1593259-supplementary.pdf
